# Supplementary material for: Ultrasensitive Fluorescence Lateral Flow Assay for Simultaneous Detection of Pseudomonas aeruginosa and Salmonella typhimurium via Wheat Germ Agglutinin-Functionalized Magnetic Quantum Dot Nanoprobe
Source: Biosensors (Basel). 2022 Oct 31;12(11):942. doi: 10.3390/bios12110942 (PMC9687718; doi:10.3390/bios12110942)
Supplement: Supplementary file 1 [file biosensors-12-00942-s001.zip]

Archive with 1 entries (1 files):
- biosensors-1969023-supplementary.pdf
